# Supplementary material for: The Ps and Qs of alarmone synthesis in Staphylococcus aureus
Source: PLoS One. 2019 Oct 15;14(10):e0213630. doi: 10.1371/journal.pone.0213630 (PMC6793942; doi:10.1371/journal.pone.0213630)
Supplement: S1 File — Excel file containing experimental datasets used to construct the plots or tables respectively shown in Figs 3, 4, 5 and 6; Tables 1, 2 and 3; S3, S5, S8 Figs and S2 Table. The respective datasets are shown in separate sheets in the excel file, which are labeled accordingly. (XLSX) [file pone.0213630.s014.xlsx]

## Sheet: Fig 4
Panel A				Panel B				Panel C
ATP+GTP (pppGpp)				ATP+GTP (ppGpp)				ATP+GTP (pGpp)
[GTP] (µM)	V0 (µM/min)			[GTP] (µM)	V0 (µM/min)			[GTP] (µM)	V0 (µM/min)
	Trial 1	Trial 2			Trial 1	Trial 2			Trial 1	Trial 2
0	0	0		0	0	0		0	-0.1013	0
100	0.3394	0.2682		300	1.42	2.187		300	3.826	1.407
300	3.233	4.302		500	5.022	10.52		500	9.685	5.263
500	5.829	6.5		700	5.504	12.6		700	14.65	9.724
700	8.021	11.89		1000	9.061	16.57		1000	18.26	15.47
1000	13.89	16.23		1500	15.39	19.24		1500	31.37	24
1500	17.31	19.52		2000	21.68	27.9		2000	40.04	44.17
2000	23.5	25.61		2500	31.08	23.74		2500	48.26	37.47
2500	24.79	25.88		3000	29.71	27.4		3000	44.43	38.09
3000	23.19	26.95		3500	35.65	35.72		3500	48.57	41.27
3500	30.64	28.77		4500	25.08	32.91		4000	43.91	46.74
4500	23.02	19.72
Panel D				Panel E				Panel F
ATP+GDP (pppGpp)				ATP+GDP (ppGpp)				ATP+GDP (pGpp)
[GDP] (µM)	V0 (µM/min)			[GDP] (µM)	V0 (µM/min)			[GDP] (µM)	V0 (µM/min)
	Trial 1	Trial 2			Trial 1	Trial 2			Trial 1	Trial 2
0	0	0		0	-0.2874	0		0	0	0
50	1.8738	1.494		50	0.9195	1.04		200	8.288	8.028
75	4.908	2.6898		100	3.333	3.282		300	19.7	20.3
100	5.793	2.8848		150	5.057	5.109		400	28.61	29.05
150	6.444	5.322		200	7.586	8.69		600	37.8	25.11
200	6.84	5.937		300	11.38	8.293		800	40.76	39.57
300	9.798	7.326		500	15.11	9.598		1000	44.36	44.88
400	12.474	8.412		700	16.69	13.53		1500	48.86	42.02
700	12.48	9.354		1000	18.74	13.95		2000	48.57	45.02
1000	13.974	11.04						2500	44.79	45.7
Panel G				Panel H				Panel I
ATP+GMP (pppGpp)				ATP+GMP (ppGpp)				ATP+GMP (pGpp)
[GMP] (µM)	V0 (µM/min)			[GMP] (µM)	V0 (µM/min)			[GMP] (µM)	V0 (µM/min)
	Trial 1	Trial 2			Trial 1	Trial 2			Trial 1	Trial 2
0	0	0		0	0	0		1000	2.677	2.931
100	2.813	2.336		100	0.6549	0.4833		2000	9.07	9.636
250	7.669	6.51		250	2.495	1.873		3000	15.93	18.1
500	15.55	12.99		500	5.927	4.605		4000	22	26.67
750	20.69	19.46		750	8.705	6.903		5000	27.21	31.93
1000	26.39	23.37		1000	12.04	8.981		6000	30.89	38.01
2000	38.45	34.83		2000	21.32	17.52		7000	35.99	43.1
3000	45.52	37.85		3000	25.05	19.59		9000	40.89	47.39
4000	50.23	33.38		4000	25.1	23.94		12000	39.34	57.32
								15000	47.37	59

## Sheet: Fig 5
Panel A					Panel B				Panel C
ATP+GTP					ATP+GDP				ATP+GMP
[GTP] (µM)	V0 (µM/min)				[GDP] (µM)	V0 (µM/min)			[GMP] (µM)	V0 (µM/min)
	Trial 1	Trial 2	Trial 3			Trial 1	Trial 2			Trial 1	Trial 2
0	0.08621	0	0		0	0	0		0	0	0
30	0.859	2.025	1.351		30	1.094	2.232		30	0.276	0.0186
60	1.751	3.118	2.734		60	2.406	3.708		60	0.291	0.1839
120	2.345	4.59	2.896		120	3.768	5.396		120	0.777	0.6549
240	3.363	5.594	4.033		240	5.534	7.423		240		1.0359
360	4.289	5.842	4.075		360	7.213	9.909		360	1.202	0.8639
600	6.146	6.721	5.681		600	9.16	8.55		600	1.589	1.2999
1200	5.155	6.582	3.95		1200	9.043	9.462		1000	2.2579	1.9909
1800	5.29	6.108	4.362		1800	10.69	11.93		1200	2.672	2.4829
									1800	2.915	2.6619
									2400	3.361	2.6899
									3500	2.8479	2.6009

## Sheet: Fig 6
Sa-RelQ
	Fold Change
	Trial 1	Trial 2	Trial 3
control	0.92374	1.4979	0.578283
add MF	0.918185	1.40692	0.890028
add MFR	0.904777	0.938346	0.974979
add Random	0.87614	1.30061	0.944523
Sa-RelP
	Fold Change
	Trial 1	Trial 2	Trial 3
Control	1.09085	0.931012	0.978139
+MF	1.15347	1.01472	0.954411
+aMF	0.926069	0.711524	0.712183
+Random	1.05493	0.844337	0.755685
Ef-RelQ
	Fold Change
	Trial 1	Trial 2	Trial 3
Control	0.992	1.0287	0.971299
+MF	0.212926	0.089325	0.203841
+aMF	1.16539	0.663225	0.597151
+Random	0.296882	0.631014	0.260624

## Sheet: Fig 3 & Table 1
Panel A					Panel B					Panel C
Sa-Rel trunc					Sa-Rel trunc					Sa-Rel trunc
ATP+GTP (fixed GTP)					ATP+GTP (fixed ATP)					ATP+GDP (fixed ATP)
[ATP] (mM)	V0 (µM/min)				[GTP] (µM)	V0 (µM/min)				[GDP] (µM)	V0 (µM/min)
	Trial 1	Trial 2				Trial 1	Trial 2				Trial 1	Trial 2
0.25	1.913	3.005			0	0	0			0	0	0
0.5	6.112	6.482			10	2.78433	0.2617			100	1.027	0.8998
1	24.93	30.69			20	6.38667	7.3733			250	2.737	2.127
2	45.06	63.79			50	15.7767	19.5467			500	3.922	3.328
3	62.01	82.52			75	26.3233	23.4533			750	5.017	4.182
4	78.77	105			100	25.3067	26.9			1000	5.624	4.897
5	102.3	139			150	33.4	30.4167			1500	6.612	5.393
6	109.3	155.6			200	32.19	38.4667			2000	7.172	6.271
8	108.9	139.8			250	34.1667	35.7333			2500	7.56	6.871
10	95.61	137.7			300	30.1133	39.8333			3000	7.39	6.876
					400	30.1433	31.5767			4000	7.636	6.359
Panel D					Panel E
Sa-Rel					Sa-Rel
ATP+GTP (fixed ATP)					ATP+GTP (fixed GDP)
[GTP] (µM)	V0 (µM/min)				[GDP] (µM)	V0 (µM/min)
	Trial 1	Trial 2				Trial 1	Trial 2
0	0.37931	0.07805			0	0	0.04554
50	1.09914	1.48432			50	0.14366	0.10572
100	1.62869	2.01742			100	0.15572	0.18704
200	2.09004	2.48888			200	0.37738	0.28817
300	2.56608	2.76762			300	0.46475	0.39077
500	3.00493	3.43608			500	0.57196	0.57468
1000	3.30381	3.78344			1000	0.83624	0.76193
2000	3.64319	3.93889			2000	1.00884	0.8199
3000	3.36538	3.6446			3000		0.84346

## Sheet: S3 Fig
Panel A				Panel B
Sa-RelQ				Sa-RelP
pH	V0 (µM/min)			pH	V0 (µM/min)
	Trial 1	Trial 2			Trial 1	Trial 2
7.2	0.007	0.014		7.2	0.11634	0.08462
7.8	0.021	0.026		7.8	0.14873	0.1829
8.4	0.033	0.0427		8.4	0.31827	0.4304
9	0.0421	0.058		9	0.33998	0.43105
		Panel C
		Sa-Reltrunc
		ATP+GTP
		pH	V0 (µM/min)
			Trial 1	Trial 2
		6.8	0.54842	0.58968
		7.2	0.78263	0.78252
		7.6	0.83	0.88254
		7.8	0.86474	0.9065
		8	0.84414	0.8911
		8.4	0.86901	0.90046
		8.8	0.85421	0.87712
		ATP+GDP
		pH	V0 (µM/min)
			Trial 1	Trial 2
		6.8	0.08525	0.10925
		7.2	0.12592	0.15166
		7.6	0.13508	0.16555
		7.8	0.17045	0.20214
		8	0.17728	0.21806
		8.4	0.19635	0.24794
		8.8	0.19894	0.26196

## Sheet: S5 Fig
Panel A	ATP+GTP
1 mM ATP/ 1 mM GTP				1 mM ATP/ 3 mM GTP				3 mM ATP/ 1 mM GTP				3 mM ATP/ 3 mM GTP
[Mg2+]	V0 (µM/min)			[Mg2+]	V0 (µM/min)			[Mg2+]	V0 (µM/min)			[Mg2+]	V0 (µM/min)
	Trial 1	Trial 2			Trial 1	Trial 2			Trial 1	Trial 2			Trial 1	Trial 2
0.5	0.07167	0.1075		0.5				0.5				0.5
2	0.19417	0.43		2	0.31333	0.5125		2	0.60214	0.53357		2	0.86	0.88214
4				4	0.3125	0.48833		4	0.62357	0.81		4
6	0.1575	0.40667		6	0.18417	0.38667		6	0.72286	0.88643		6	1.17429	1.63071
10				10	0.09667	0.20417		10	0.55429	0.66786		10	0.64107	0.93607
Panel B	ATP+GDP
1 mM ATP/ 1 mM GTP				1 mM ATP/ 3 mM GTP				3 mM ATP/ 1 mM GTP				3 mM ATP/ 3 mM GTP
[Mg2+]	V0 (µM/min)			[Mg2+]	V0 (µM/min)			[Mg2+]	V0 (µM/min)			[Mg2+]	V0 (µM/min)
	Trial 1	Trial 2			Trial 1	Trial 2			Trial 1	Trial 2			Trial 1	Trial 2
0.5	0.03787	0.03464		0.5				0.5				0.5
2	0.06873	0.04599		2	0.25233	0.18732		2	0.26822	0.26747		2	0.50608	0.39722
4				4	0.23886	0.12497		4	0.32012	0.44041		4
6	0.03949	0.02918		6	0.20192	0.10383		6	0.38665	0.4624		6	0.65369	0.62691
10				10	0.14964	0.10189		10	0.39077	0.47008		10	0.53644	0.55679

## Sheet: S8 Fig & Table 2
Sa-Reltrunc					Sa-Reltrunc					Sa-Reltrunc
Panel A					Panel B					Panel C
[pppGpp] (µM)	V0 (µM/min)				[ppGpp] (µM)	V0 (µM/min)				[pGpp] (µM)	V0 (µM/min)
	Trial 1	Trial 2	Trial 3			Trial 1	Trial 2				Trial 1	Trial 2	Trial 3
0	0	0	0		0	0	0			0	0	0	0
5	0.1746	0.129	0.0696		5	0.1572	0.1914			5	0.2838	0.2244	0.1122
10	0.3654	0.2166	0.3306		10	0.3138	0.315			10	0.5472	0.5202	0.3918
15	0.4884	0.4188	0.5496		15	0.4182	0.3852			15	0.726	0.7236	0.6054
20	0.6168	0.483	0.7488		20	0.4536	0.444			20	0.93	0.9336	0.7578
30	0.8034	0.603	0.9408		30	0.5448	0.5808			30	1.1082	1.2366	1.3296
40	0.8724	0.7308	1.0452		40	0.609	0.6528			40	1.3032	1.4082	1.3392
50	0.9588	0.7908	1.0632		50	0.615	0.723			50	1.41	1.464	1.3326
60	0.9972	0.7866	1.1016		60	0.6366	0.7266			60	1.3092	1.452	1.4538
Sa-Rel					Sa-Rel					Sa-Rel
Panel D					Panel E					Panel F
[pppGpp] (µM)	V0 (µM/min)				[ppGpp] (µM)	V0 (µM/min)				[pGpp] (µM)	V0 (µM/min)
	Trial 1	Trial 2				Trial 1	Trial 2	Trial 3			Trial 1	Trial 2	Trial 3
0	-0.01179	-0.01136			0	-0.01818	0.06694	0.01326		0	0.01765	0.04005	0.0987
5	1.13455	1.08883			5	0.82545	0.78545	0.60987		5	0.96234	0.99636	0.96
10	2.00364	1.9813			10	1.05091	1.08	1.07221		10	1.34416	1.04	1.46909
15	2.65818	2.64935			15	1.37455	1.53974	1.46104		15	2.12338	1.86104	1.85143
20	2.54182	2.67273			20	1.6026	1.77013	1.64545		20	2.40779	2.40649	2.24312
30	3.15636	2.89333			30	2.36156	2.17662	1.9		30	2.55974	2.68701	2.71792
40	3.46286	3.57421			40	2.51818	2.42857	2.11948		40	3.01472	2.86883	2.67273
50	3.65091	3.74182			50	2.57922	2.64416	2.22121		50	2.90649	2.82468	2.94935
60	3.68104	3.91977			60	2.16364	2.83857	2.35022		60	2.74026	3.55455	3.33377

## Sheet: Table 3
GMP+ATP							GDP+ATP							GTP+ATP
Sa-RelQ		Reaction rate (µmol.min-1.µmol-1)					Sa-RelQ		Reaction rate (µmol.min-1.µmol-1)					Sa-RelQ		Reaction rate (µmol.min-1.µmol-1)
		control	add pppGpp	add ppGpp	add pGpp				control	add pppGpp	add ppGpp	add pGpp				control	add pppGpp	add ppGpp	add pGpp
	Trial 1	0.2785	16.9	12.24	2.437			Trial 1	10.28	24.1	24.3	28.29			Trial 1	6.708	14.65	16.55	13.78
	Trial 2	0.6324	15.71	11.06	1.689			Trial 2	19.8	20.09	22.58	29.39			Trial 2	9.789	12.76	11.78	13.34
Sm-RelQ		Reaction rate (µmol.min-1.µmol-1)					Sm-RelQ		Reaction rate (µmol.min-1.µmol-1)					Sm-RelQ		Reaction rate (µmol.min-1.µmol-1)
		control	add pppGpp	add ppGpp	add pGpp				control	add pppGpp	add ppGpp	add pGpp				control	add pppGpp	add ppGpp	add pGpp
	Trial 1	0.471	314.6	2.151				Trial 1	6.736	140.4	46.72	33.208			Trial 1	236.44	93.72	94.88	171.52
	Trial 2	0.4342	293.5	2.219				Trial 2	5.244	112.52	27.908	45.48			Trial 2	251.6	245.92	104.76	164.72
	Trial 3	0.3969	221.4	1.8	0.7576			Trial 3	10.196	99.16	48.84	45.56			Trial 3	219.8	196.96	201.52	226.96
	Trial 4	0.6201	439.8	1.656	0.895			Trial 4	6.1	141.56	22.364	10.808			Trial 4	263	201.52	168.88	204.16
	Trial 5	0.244	280.5	1.708	0.8941
Ef-RelQ		Reaction rate (µmol.min-1.µmol-1)					Ef-RelQ		Reaction rate (µmol.min-1.µmol-1)					Ef-RelQ		Reaction rate (µmol.min-1.µmol-1)
		control	add pppGpp	add ppGpp	add pGpp				control	add pppGpp	add ppGpp	add pGpp				control	add pppGpp	add ppGpp	add pGpp
	Trial 1	72.2614	439.434	305.563	109.087			Trial 1	151.2	1062	1427	1018			Trial 1	248.2	355.6	456.2	390.1
	Trial 2	94.336	294.243	235.668	101.883			Trial 2	195.2	965.9	1279	902.8			Trial 2	220.1	370.6	451.5	351.9
Sa-RelP		Reaction rate (µmol.min-1.µmol-1)					Sa-RelP		Reaction rate (µmol.min-1.µmol-1)					Sa-RelP		Reaction rate (µmol.min-1.µmol-1)
		Control	add pppGpp	add ppGpp	add pGpp				control	add pppGpp	add ppGpp	add pGpp				control	add pppGpp	add ppGpp	add pGpp
	Trial 1	3.365	2.783	2.811	3.153			Trial 1	106.5	74.33	91.84	71.65			Trial 1	66.55	48.88	61.78	62.54
	Trial 2	4.023	2.9	2.493	3.248			Trial 2	91.71	73.91	73.06	87.1			Trial 2	41.14	27.02	29.15	37.8
Sm-RelP		Reaction rate (µmol.min-1.µmol-1)					Sm-RelP		Reaction rate (µmol.min-1.µmol-1)					Sm-RelP		Reaction rate (µmol.min-1.µmol-1)
		control	add pppGpp	add ppGpp	add pGpp				control	add pppGpp	add ppGpp	add pGpp				control	add pppGpp	add ppGpp	add pGpp
	Trial 1	3.056	0.608	1.091	1.517			Trial 1	9.496	2.9488	3.7448	6.06			Trial 1	18.196	8.568	12.416	15.948
	Trial 2	3.215	0.9676	1.468	1.514			Trial 2	13.324	3.9656	5.832	8.436			Trial 2	25.248	20.996	16.824	21.788
	Trial 3	2.079	0.9033	0.7406	0.8849			Trial 3	18.442	12.384	7.102	11.552			Trial 3	42.18	19.526	25.8	25.78
								Trial 4	15.28	7.274	8.368	9.768			Trial 4	30.74	16.842	25.9	29

## Sheet: S2 Table
Sa-RelQ						Sa-RelP
GMP+ATP		Reaction rate (µmol.min-1.µmol-1)				GMP+ATP		Reaction rate (µmol.min-1.µmol-1)
		control	add ppGpp				Trial 1	4.02904
	Trial 1	0.29324	10.2298				Trial 2	2.45856
	Trial 2	0.26252	9.48744				Trial 3	2.50696
	Trial 3	0.23144	9.25532
GDP+ATP		Reaction rate (µmol.min-1.µmol-1)				GDP+ATP		Reaction rate (µmol.min-1.µmol-1)
		control	add ppGpp				Trial 1	46.2246
	Trial 1	5.3698	8.81508				Trial 2	50.5394
	Trial 2	6.93124	8.35456				Trial 3	49.9204
	Trial 3	5.72588	11.1348
GTP+ATP		Reaction rate (µmol.min-1.µmol-1)				GTP+ATP		Reaction rate (µmol.min-1.µmol-1)
		control	add ppGpp				Trial 1	18.312
	Trial 1	3.81244	4.7266				Trial 2	15.5796
	Trial 2	3.47304	5.31068				Trial 3	19.9934
	Trial 3	3.025	4.8176
